# Supplementary material for: Degradation of 2,4,6-Trinitrotoluene (TNT): Involvement of Protocatechuate 3,4-Dioxygenase (P34O) in Buttiauxella sp. S19-1
Source: Toxics. 2021 Sep 24;9(10):231. doi: 10.3390/toxics9100231 (PMC8540567; doi:10.3390/toxics9100231)
Supplement: Supplementary file 1 [file toxics-09-00231-s001.zip]

Archive with 1 entries (1 files):
- toxics-1364411-supplementary.pdf
